# Supplementary material for: Variability in porcine microRNA genes and its association with mRNA expression and lipid phenotypes
Source: Genet Sel Evol. 2021 May 4;53:43. doi: 10.1186/s12711-021-00632-3 (PMC8097994; doi:10.1186/s12711-021-00632-3)
Supplement: Supplementary file 5 — Additional file 5: Table S4. Set of primers used for the qPCR quantification of three mRNAs putatively targeted by ssc-miR-326. [file 12711_2021_632_MOESM5_ESM.xlsx]

## Sheet: TableS4
Table S4: Set of primers used for the qPCR quantification of three mRNAs putatively targeted by ssc-miR-326.
Gene	Type	Exon junction	Forward	Reverse
CFLAR	Target	Exon 3- exon 4	AGGGCTTGATCTGCTTCAGAAC	CCCACGAGGGTACTGACTTCAT
PPP1CC	Target	Exon 5 – exon 6	TCTGCTGTCATGGAGGTTTATCA	CTGGTACATCAGTTGGTCGCATA
SF3A3	Target	Exon 14 – exon 15	AGCTTCATGGCCTGAATATCAAC	CATGACGCCACTCAGCAAAG
ACTB	Endogenous	-	CAAGGACCTCTACGCCAACAC	TGGAGGCGCGATGATCTT
TBP	Endogenous	-	CAGAATGATCAAACCGAGAATTGT	CTGCTCTGACTTTAGCACCTGTTAA
